# Supplementary material for: Microarray Technology May Reveal the Contribution of Allergen Exposure and Rhinovirus Infections as Possible Triggers for Acute Wheezing Attacks in Preschool Children
Source: Viruses. 2021 May 15;13(5):915. doi: 10.3390/v13050915 (PMC8155838; doi:10.3390/v13050915)
Supplement: Supplementary file 1 [file viruses-13-00915-s001.zip]

Archive with 1 entries (1 files):
- viruses-1157497-SI.pdf
